# Supplementary material for: Unraveling the mechanisms of NK cell dysfunction in aging and Alzheimer’s disease: insights from GWAS and single-cell transcriptomics
Source: Front Immunol. 2024 Feb 23;15:1360687. doi: 10.3389/fimmu.2024.1360687 (PMC10920339; doi:10.3389/fimmu.2024.1360687)
Supplement: Supplementary file 3 [file Table_1.xls]

## Sheet: Supplement1.Gene sequence
		Gen	Base sequence (orientation 5' to 3')*
		H-PAFAH1B1-F	GTGGATGGGAGTGAAGGACG
		H-PAFAH1B1-R	CTGCAGAACAGGAAGCCAGA
		H-CDK13-F	AGCTCATGGAGGGTCTGGAT
		H-CDK13-R	ACGGCCGACTTTCTTCTGAG
		H-CHD6-F	CTGCAGGAGCCATTTTAGAAATAA
		H-CHD6-R	AGGTCCTTCTGAGGCAGACA
		H-E2F4-F	CTGTGCCACCACCTGAAGAT
		H-E2F4-R	GCACTCTCGTGTGGGATCAA
		H-FNBP4-F	AGGATGAACAGGAAGCGGTG
		H-FNBP4-R	AATTCCGACTCCTGCCAGTG
		H-TNIP1-F	TCTTCCATCTGCACCAGTTT
		H-TNIP1-R	AGGTGGAGCCAAATGACACA
		H-GAPDH-F	GCAGGAGGCATTGCTGATGAT
		H-GAPDH-R	AGAAGGCTGGGGCTCATTTG
		H-ACTB-F	TGGCACCCAGCACAATGAA
		H-ACTB-R	CTAAGTCATAGTCCGCCTAGAAGCA
