# Supplementary material for: Unraveling the mechanisms of NK cell dysfunction in aging and Alzheimer’s disease: insights from GWAS and single-cell transcriptomics
Source: Front Immunol. 2024 Feb 23;15:1360687. doi: 10.3389/fimmu.2024.1360687 (PMC10920339; doi:10.3389/fimmu.2024.1360687)
Supplement: Supplementary file 5 [file Table_3.csv]

Table S3.MR analysis of gene set
gene_name	cluster	dremi_score	frac.var.pst
TNFRSF1B	3	1.071980318	0.67126314
RSRP1	3	0.953715649	0.79637539
SFPQ	3	1.079305275	0.788027187
JUN	3	1.119090196	0.821266484
TGFBR3	3	0.974290344	0.638711112
FAM46C	3	0.687602228	0.521963708
RNF115	3	0.829691347	0.644220997
PRRC2C	3	1.159991202	0.841820765
PTPRC	3	1.290558622	0.908291085
SRSF7	3	1.149903961	0.844895515
REL	3	1.047104021	0.792515319
ZEB2	3	0.776327598	0.484743045
NR4A2	3	1.038605529	0.715244032
LRRFIP1	3	1.074939972	0.72762763
RFTN1	3	1.112732454	0.762454929
GOLGA4	3	1.121786717	0.691458999
NKTR	3	1.047211847	0.601993733
SETD2	3	1.023748288	0.64723743
ZBTB38	3	0.984680173	0.551199179
DHX36	3	1.26522631	0.789814112
FGFBP2	3	0.865055133	0.573025107
EMB	3	1.062340028	0.670819541
PARP8	3	1.090988342	0.784812917
PIK3R1	3	1.217562155	0.772652499
CCNH	3	1.077701307	0.773376863
CAST	3	1.083440818	0.766767497
CHD1	3	1.088957606	0.740542194
NR3C1	3	1.204998584	0.804416786
HLA-F	3	1.227775558	0.831809424
FYN	3	1.102096198	0.723465067
TNFAIP3	3	1.133504695	0.859818889
CITED2	3	1.020437705	0.592615765
SYTL3	3	1.134037513	0.73371866
LINC-PINT	3	1.123217509	0.763490238
PRKX	3	1.073413035	0.679175498
SYAP1	3	1.167345286	0.74731304
IDS	3	1.012281156	0.742027532
RNF19A	3	1.047611688	0.713036009
FNBP1	3	1.202007772	0.829915
RPL27A	3	1.34816901	0.918733139
AHNAK	3	1.11024225	0.73368793
ATG2A	3	0.804734345	0.615492003
IL10RA	3	1.137020403	0.74063595
DDX6	3	1.246203846	0.810283065
SRPRA	3	1.107299339	0.730247056
KLF6	3	1.091336905	0.772509821
MGEA5	3	0.990879903	0.642765111
PTPRE	3	0.854561938	0.635490399
KIAA1551	3	1.023125439	0.659236096
SLC38A1	3	1.079958289	0.8041896
TUBA1A	3	0.966561683	0.694410035
CDK17	3	0.982700599	0.701993871
GZMH	3	0.918269797	0.595577101
SYNE2	3	1.053617578	0.668130889
RBM25	3	1.215229441	0.795517173
PPP2R5C	3	1.156081167	0.786976656
DYNC1H1	3	1.213391773	0.696762846
AKAP13	3	1.165120682	0.830528708
SRRM2	3	1.154620291	0.832979646
FUS	3	1.248182939	0.845083797
TCF25	3	1.200197227	0.827535593
PAFAH1B1	3	0.918823583	0.6567131
POLR2A	3	0.986573333	0.651418294
STAT3	3	0.65037061	0.485696105
SMCHD1	3	1.044219746	0.695189111
ANKRD12	3	1.145951181	0.820453365
RNF125	3	1.092502586	0.860331086
HNRNPUL1	3	1.184752896	0.771283213
RPS19	3	1.322940513	0.97164383
SCAF11	3	1.019584828	0.76789914
STK4	3	0.92650519	0.777919377
PRPF8	3	1.117398442	0.778670958
HSP90AA1	3	1.305769342	0.900089773
OSBPL8	3	0.847044661	0.604135296
MCL1	3	1.054876691	0.757229515
TSEN54	3	1.136817295	0.760412646
SYTL2	3	0.915454214	0.631520615
ASH1L	3	0.991129621	0.640472007
ARL4C	3	1.311005827	0.897758721
SKIL	3	0.915774085	0.708870357
ZNF292	3	1.074872936	0.760612505
PAK2	3	1.196190947	0.806730823
CEP350	3	0.993799299	0.611416127
ADSS	3	1.123788729	0.709749201
EIF3A	3	1.001014361	0.70560794
TNIP1	3	1.021355249	0.749998297
SRSF11	3	1.192083072	0.829750591
KDM5A	3	1.087809412	0.770731025
UBL3	3	1.129119366	0.646042584
WNK1	3	0.754285051	0.47162279
ITSN2	3	1.137527853	0.775069159
ANKRD11	3	0.952793621	0.688464869
SNRNP200	3	0.96302418	0.722989809
CBLB	3	0.922003009	0.783084521
RPL3	3	1.318779435	0.972064726
KDM2A	3	1.121446939	0.782113955
ADAR	3	1.128925664	0.828211553
GUK1	3	1.115453761	0.856602773
LGALS1	3	0.893793539	0.571800131
UBXN4	3	1.117334107	0.851340643
GOLGB1	3	0.797681273	0.544461253
HIST2H2AC	3	0.853026121	0.571410662
CDC42SE2	3	0.985184054	0.747065214
RB1CC1	3	1.027343495	0.676769931
HNRNPU	3	1.032785841	0.80030016
UHMK1	3	1.067406509	0.691335246
ARL6IP1	3	0.995173189	0.765475653
CST7	3	1.142326871	0.800905085
RPS18	3	1.280660213	0.961941013
COPA	3	0.690882607	0.54794902
BRD2	3	1.080457124	0.768683849
UBE3A	3	1.135645953	0.81886499
NFATC2	3	1.036739439	0.780138518
THRAP3	3	1.162046394	0.849138766
ZBTB7A	3	0.917173146	0.647932921
PDZD8	3	0.763024955	0.554969601
LITAF	3	1.262499952	0.889833111
FNBP4	3	1.102224509	0.855385342
DDX3X	3	0.956055424	0.713755075
OPTN	3	1.161793582	0.844312746
AKAP9	3	0.956175053	0.672035917
TAX1BP1	3	1.043668859	0.779911735
XPC	3	1.021382815	0.740782391
B4GALT1	3	1.057742576	0.748783064
RUNX3	3	1.04697447	0.834066931
TMX4	3	0.879781226	0.664018313
WSB1	3	0.975533722	0.800841125
CCNL1	3	1.037016717	0.792405705
CD44	3	1.092537725	0.756789887
CCDC88C	3	0.803024445	0.566747182
RAB8B	3	0.737228406	0.519695909
LSM14A	3	0.791987372	0.645456582
EEF1D	3	1.552237054	0.958739691
XRN1	3	0.987761127	0.649003472
USP11	3	1.119805406	0.73731128
HERC1	3	0.842620834	0.525847223
TRPC4AP	3	0.99874005	0.695147839
MZT2A	3	1.158318034	0.778824427
GNG2	3	1.099008922	0.80510222
SNRK	3	1.03100927	0.750949448
CALR	3	1.136309936	0.869116152
KMT2E	3	1.177565709	0.892695898
EIF5B	3	1.107870072	0.802797221
H2AFV	3	1.113056202	0.855257915
ANKHD1	3	0.967151005	0.769917336
ATP1B3	3	0.957396304	0.690814408
NIPBL	3	1.065815992	0.782764738
ANKRD36C	3	0.905044211	0.536032132
SRSF2	3	1.094000083	0.751560506
PCM1	3	0.924013045	0.614310997
ARID4B	3	1.054992164	0.85311162
RSF1	3	0.968578017	0.753897928
CAPZA1	3	0.749519288	0.628042174
MYLIP	3	1.059599454	0.83673841
HSPD1	3	0.940100769	0.70962755
TNRC6B	3	1.116434072	0.803262408
CYLD	3	1.128985614	0.777862349
CANX	3	1.126829707	0.772193343
REEP5	3	0.987752292	0.708942498
ROCK1	3	0.843720836	0.677710022
CDK12	3	0.902939647	0.629919262
RTF1	3	1.072033875	0.84788962
SMARCA5	3	0.962766657	0.696627655
SMG1	3	0.922153019	0.70014968
RASGRP1	3	1.052333221	0.671741911
EFCAB14	3	0.991344153	0.679566038
BPTF	3	1.074745397	0.70774991
NLRP1	3	0.95090588	0.699687533
CDK11A	3	1.082846787	0.786138995
CTCF	3	0.735783759	0.547452893
SUPT16H	3	1.098492555	0.76018434
PIAS1	3	1.120914267	0.823375777
ABCF1	3	1.056700617	0.735998794
CSNK1D	3	1.151462048	0.757970755
SPTAN1	3	0.999714901	0.731475525
HNRNPR	3	1.065235699	0.822431214
MTDH	3	1.06225903	0.857185844
ACIN1	3	0.977597279	0.737585121
ITK	3	0.952416012	0.688281587
SLC38A2	3	0.892541658	0.64368511
CASP8	3	0.989807347	0.68927096
TMEM87A	3	1.006444061	0.761655623
PHF20	3	1.130021879	0.858960707
ICE1	3	0.883572048	0.736683269
ZC3HAV1	3	1.070753461	0.657663176
KMT2A	3	0.956315453	0.596724767
TNKS2	3	1.006587701	0.69548432
GLG1	3	1.164269256	0.826387391
CHD6	3	1.025963121	0.740679725
MIER1	3	1.019938526	0.746071352
CDC73	3	1.054134663	0.699854192
RASA2	3	1.099477531	0.822553706
KIF13B	3	0.811059416	0.654125546
ARFGEF1	3	0.918444468	0.598981418
IER2	3	1.116118928	0.816656338
PTBP3	3	1.027224247	0.699832715
ZNF276	3	1.028141046	0.721594701
EP300	3	0.863446887	0.584793767
S100A4	3	1.142470563	0.805363496
S100A10	3	1.171717317	0.836459869
CHD8	3	1.041800964	0.6713293
GON4L	3	1.10101797	0.792035472
BUB3	3	1.137038113	0.857696996
IER5	3	0.746361995	0.618357972
BBX	3	0.99491929	0.746144191
TIPARP	3	0.836315408	0.663127197
TMF1	3	0.98137097	0.731218258
SENP6	3	1.085109741	0.708398999
IFNGR1	3	0.784431405	0.501412551
MYO1G	3	1.123119789	0.799888115
SECISBP2L	3	0.969253156	0.703137593
NLRC5	3	0.990381001	0.636800616
SPPL2A	3	1.031278927	0.693505644
NFE2L2	3	0.84742775	0.583076405
FKBP11	3	1.080701971	0.83187436
ANKRD36	3	0.792493054	0.479659143
NKG7	3	1.162305686	0.804673534
IRF1	3	1.146566443	0.865525836
PTPN7	3	1.058139781	0.759711004
ST3GAL1	3	0.962006946	0.676103656
ARAP2	3	0.972913878	0.749343675
PRPF4B	3	1.109818625	0.795963501
BDP1	3	1.020686049	0.769229562
RNF168	3	0.920160183	0.696697227
BOD1L1	3	0.938795731	0.635313249
BIRC6	3	0.995050825	0.721195952
POM121C	3	0.897029908	0.700241401
MIDN	3	0.82563831	0.699072735
CHD2	3	0.992313571	0.777573116
CENPC	3	1.036164923	0.817689827
ZC3H13	3	1.136790735	0.769237975
WAPL	3	1.016812076	0.758245431
KLF3	3	0.962711017	0.746355193
CNOT4	3	1.073290689	0.699068585
VPS13C	3	1.118578347	0.712240716
C6orf89	3	1.046346651	0.717506947
PRDM2	3	1.01090038	0.710753851
CYBA	3	1.45485161	0.908060833
ZNF800	3	1.081621915	0.829735796
RPL35	3	1.297166502	0.955399367
ITGA4	3	1.148688377	0.781349816
DDOST	3	1.229190661	0.882161507
RICTOR	3	0.932760341	0.726201254
PSMA7	3	0.919461728	0.733333847
SYNCRIP	3	0.993478308	0.752997194
CD3G	3	0.94663388	0.519893059
CREBBP	3	1.014748689	0.665197679
DNAJC3	3	1.007562889	0.782706155
PRDM1	3	0.861288662	0.652089534
ZNF644	3	0.957042277	0.76129134
RPL21	3	1.311198051	0.961777033
CLK1	3	0.965771705	0.787276399
ZFC3H1	3	1.033449719	0.768500969
PLEKHA3	3	0.889249532	0.737951934
BRD1	3	0.740491443	0.602226612
EPS15	3	0.524636191	0.34836732
PPP1CB	3	0.864864509	0.580531765
GTF3C1	3	0.945108894	0.536203184
SH2D1A	3	1.024953114	0.687649
PTPN1	3	0.850590378	0.675888953
PPP4R3A	3	0.980396558	0.740610777
CASC3	3	0.94164315	0.641130815
STIM2	3	1.048732144	0.680071034
C9orf142	3	1.157935228	0.891730656
TOX4	3	0.925084095	0.759493451
FRYL	3	0.971710228	0.72393531
FAM13B	3	0.549381571	0.486494987
MYO9B	3	0.781641398	0.603258024
INO80	3	0.947169864	0.680150714
MECP2	3	0.759742137	0.592228118
ZZEF1	3	0.818106709	0.582800876
RFC1	3	1.065899314	0.846084141
RNF216	3	1.025404018	0.732030297
SMARCA2	3	0.723593464	0.618616473
CHD4	3	0.756198987	0.627869913
NUFIP2	3	0.80919605	0.635235823
AP3B1	3	1.011044844	0.750171204
AFF4	3	1.115434035	0.828231552
PRKAR2A	3	0.98205683	0.795153965
USP34	3	0.832861681	0.589160721
SH3GLB1	3	0.827805698	0.72911544
SUPT5H	3	1.063770393	0.779417638
TGS1	3	1.099489452	0.795469162
UBR4	3	0.680006776	0.475761039
ARIH1	3	0.874552118	0.668637347
BRD4	3	0.868985522	0.697611476
FAM208B	3	0.844679301	0.624408147
GPATCH8	3	0.998997649	0.74178774
JUND	3	0.997280727	0.746655873
ANP32E	3	0.937885223	0.76733401
MT2A	3	1.008360264	0.74712674
SPATA13	3	1.000400228	0.752770931
FAR1	3	0.752074005	0.567826728
SUPT6H	3	0.894693924	0.728233983
NUP153	3	0.9227716	0.685819006
CDK11B	3	0.98733342	0.757667337
MNAT1	3	0.999968023	0.72628477
DDX46	3	1.297905581	0.876168675
VPS26A	3	0.843523975	0.636240711
UBR2	3	0.992690352	0.661605586
API5	3	1.032187699	0.768117619
BIRC2	3	0.932244099	0.624324481
KTN1	3	1.166528169	0.782583252
DPP8	3	0.917153002	0.667151667
MED1	3	1.007657632	0.68381626
TCERG1	3	1.000675302	0.778353719
ZC3H18	3	0.966769587	0.69130874
KLF13	3	0.994045865	0.753152218
EIF1AX	3	1.0505091	0.820583713
MAP4	3	0.892828683	0.668171742
SMC5	3	1.000192443	0.748097358
SUCO	3	0.927070042	0.731108575
KPNA4	3	0.876347345	0.689014294
HUWE1	3	0.972030885	0.704704273
UBR5	3	0.836419862	0.643493613
SEC23B	3	0.986788225	0.68350563
ZBTB43	3	0.952354014	0.681136399
KAT6B	3	1.042155107	0.806612285
USP8	3	0.957378661	0.709628727
ZNF91	3	0.96626172	0.709178039
PSMB4	3	0.984863575	0.725714905
FUBP1	3	0.991904633	0.750033283
CTPS1	3	0.791750877	0.659896974
PRRC2B	3	1.046434313	0.733903303
PHF12	3	0.895004717	0.658186484
EPT1	3	0.763586685	0.561071831
VPS13A	3	0.754543783	0.597855342
ATAD2B	3	0.806683264	0.649182999
GOLGA8B	3	0.973259913	0.697018076
PICALM	3	0.89140195	0.666181844
RLF	3	0.914764936	0.713324081
SFT2D2	3	0.982859221	0.692660447
SEC63	3	0.931170111	0.779517832
COPG1	3	0.885179037	0.641388331
MON2	3	0.981413762	0.750392676
NSD1	3	0.903508756	0.670960373
SUGP2	3	0.820777659	0.642288349
PSMD1	3	0.913407388	0.71162403
RAB22A	3	0.851329118	0.691239764
SMARCC1	3	1.049701328	0.798079588
GPRIN3	3	0.964289174	0.758222205
KDM3A	3	0.78765329	0.566864022
PTPN11	3	0.802442068	0.620604473
PRSS23	3	0.725694118	0.512003914
OSBPL9	3	1.045670256	0.775463696
LMAN1	3	0.986787327	0.755795402
UBR1	3	0.931629446	0.703153405
TAF3	3	1.018995782	0.779282432
ABHD2	3	0.904919023	0.518247988
TM9SF3	3	0.890268501	0.691317736
WAC	3	0.994187457	0.754146759
AP1G1	3	0.708382948	0.585546323
ZNF148	3	0.884588017	0.705998118
GATAD2B	3	0.861436321	0.622663219
INTS6	3	0.855336383	0.624730621
CLIP1	3	0.742371306	0.524405542
TRPM7	3	1.004114963	0.71214678
SPEN	3	0.807914051	0.590277518
JADE2	3	0.997849275	0.732283599
AKAP8L	3	0.958103627	0.764168165
PSME4	3	0.866686941	0.607054822
IWS1	3	0.857015804	0.694673841
KLRG1	3	0.872257425	0.536679899
ZNF335	3	0.914512018	0.685994415
CCDC186	3	1.078535264	0.726786284
TNRC6C	3	0.859854549	0.662554075
SMARCD1	3	1.055833854	0.781166632
DHX8	3	0.94056467	0.726282054
AAK1	3	1.320948795	0.847243471
PDE7A	3	0.742728939	0.61007522
CDK13	3	0.901630705	0.727583304
PAPD5	3	0.84273361	0.696213807
EP400	3	0.840677585	0.66710215
MED13	3	0.683516787	0.528100496
PRPF6	3	0.96124742	0.758565164
APOL6	3	1.037352438	0.773556576
PDCD7	3	0.854085226	0.728278372
CSNK1G2	3	0.851582899	0.638007247
DHX15	3	0.818846113	0.718850114
SLFN12L	3	1.013327391	0.676653144
FBXW7	3	0.886499089	0.616864344
USF3	3	0.752655436	0.610311457
YLPM1	3	0.913556962	0.692106135
ZBTB11	3	0.749949368	0.632722704
PLEKHM1	3	0.903029942	0.705874625
SPTY2D1	3	0.896818308	0.745421918
RELL1	3	0.737919712	0.56715044
NFATC2IP	3	0.716542025	0.589653063
IPO7	3	0.816730908	0.558463794
MAP2K4	3	0.907561473	0.750413702
KANSL1	3	0.976547164	0.706836967
IL27RA	3	1.243751971	0.891691251
UBE2Q2	3	0.872685867	0.700256603
KIAA0196	3	0.709172557	0.590337575
E2F4	3	0.970768652	0.74516264
COL4A3BP	3	0.728759042	0.581882896
DHX16	3	0.856460394	0.678000934
MALT1	3	0.934288662	0.666985944
TERF1	3	0.941482673	0.66366194
CHD3	3	0.97932284	0.695103146
RECQL	3	0.987029807	0.683120952
SEC24C	3	0.855492687	0.66357283
JMY	3	0.844840817	0.675072341
KIF20B	3	0.854640063	0.59892105
HEBP2	3	0.948468673	0.586134719
SMG6	3	0.784618344	0.621578465
RPTOR	3	0.727398742	0.534619267
KIAA2026	3	0.914907968	0.68456547
HIPK1	3	0.721665997	0.629679072
OXSR1	3	0.827918938	0.711016923
LLGL2	3	0.784363461	0.643333145
PCNT	3	0.75655732	0.632805856
RNF220	3	0.943594296	0.792797954
