# Supplementary material for: Unraveling the mechanisms of NK cell dysfunction in aging and Alzheimer’s disease: insights from GWAS and single-cell transcriptomics
Source: Front Immunol. 2024 Feb 23;15:1360687. doi: 10.3389/fimmu.2024.1360687 (PMC10920339; doi:10.3389/fimmu.2024.1360687)
Supplement: Supplementary file 6 [file Table_4.xlsx]

## Sheet: Sheet1
Table S4.bidirectional Mendelian randomization
exposure	method	nsnp	b	se	pval	lo_ci	up_ci	or	or_lci95	or_uci95
Alzheimer's disease || id:ieu-b-5067	Wald ratio	1	1.57593	4.79735	0.742534	-7.82689	10.9787	4.83523	0.000398865	58614.8
exposure	method	nsnp	b	se	pval	lo_ci	up_ci	or	or_lci95	or_uci95
Alzheimer's disease || id:ieu-b-5067	Wald ratio	1	-3.05972	4.7973	0.523603	-12.4624	6.34298	0.0469006	3.86932e-06	568.489
